# Supplementary material for: Use of a new micropattern tape method to detect chirality shifts in differentiating C2C12 cells
Source: PLoS One. 2025 Dec 4;20(12):e0338032. doi: 10.1371/journal.pone.0338032 (PMC12677580; doi:10.1371/journal.pone.0338032)
Supplement: S4 Appendix — (XLSX) [file pone.0338032.s004.xlsx]

## Sheet: Fig 3H
dominant orientation (degrees)
-29.63
-34.91
-33.19
-13.39
42.03
-10.6
-16.28
-12.77
-9.88
-3.37
-19.15
-36.06
0.48
-5.32
-54.12
-13.1
-14.95
-56.86
14.07
-16.27
-5.76
-23.68
3.32
-10.35
-23.13
-10.73
-14.09
-11.81
-10.68
6.39
-14.07
65.79
-9.08
-19.91
-22.79
-3.71
-0.82
-4.8
47.67
13.69
9.68
-18.09
-26.25
-27.51
-19.51
3.25
-1.96
-16.85
-5.55
0.5
-17.25
-12.41
-12.72
-0.39
-6.01
-19.53
-21.22
-35.57
-13.88
-13.97
-24.92
13.07
-27.78
5.14
-13.21
73.06
-32.35
-23.57
-10.12
-34.79
-14.64
0.47
-11.6
-2.49
1.27
7.66
-8.17
-5.08
-16.77
-23.37
-17.09
-4.47
-27.9
-33.28
-8.56
-27.54
-25.56
-12.39
-17.5
-7.67
-10.45
-36.67
14.48
80.06
-10.81
-14.01
-0.36
-37.64
-20.18
1.77
-36.52
-22.64
13.28
-11.2
-27.33
-7.43
-7.61
21
-12.94
-15.42
-1.08
-8.15
1.88
-0.09
-26.35
-18.68
-6.23
-10.47
-14.67
0.32
-8.59
-13.92
6.12
-7.86
5.24
-14.29
-6.2
7.53
-8.29
35.85
-3.87
-5.01
17.47
26.45
-17.06
5.45
5.03
35.76
-12.11
2.44
-33.47
-5.72
-18.07
-17.04
-12.35
-37.31
-11.28
4.55
4.42
-4.14
-15.47
4.7
26.82
-18.43
-27.97
-10.73
2.39
-0.94
-15.1
-53.28
48.65
-7.35
-26.87
-2.76
10.65
-30.68
-16.57
-8.63
-5.52
-4.71
-17.92
-11
-7.56
-2.83
-3.87
-1.63
-4.6
-44.5
-19.94
-23.98
4.21
-30.02
-8.04
19.81
-0.28
2.59
9.95
-13.08
0.64
-30.4
1.66
-38.92
-8.47
-28.81
-10.75
20.05
-18.59
-21
-8.4
-11.23
-8.03
-7.08
3.1
-20.26
-15.99
-37.19
-6.48
6.45
12.08
3.98
13.76
-9.16
11.16
28.29
-28.6
10.44
-23.57
-12.1
-5.01
-1.17
-4.42
-41.61
-18.45
-19.48
-18.32
0.53
-12.2
-34.62
-26.97
-4.27
2.58
-36.44
5.13
27.78
0.67
9.69
8.11
43.42
1.16
-12.39
-17.02
-10.75
-14.9
-16.53
19.98
-43.71
-38.61
9.77
-6.77
-10.09
8.21
19.13
10.78
-11.64
-2.91
-20.02
-4.44
2.7
-3.65
-7.31
-3.66
-10.57
-55.66
13.99
34.28
-13.4
-15.12
-58.24
3.47
-27.6
-22.22
9.97
-5.98
-5.44
-15.6
5.36
6.47
21.55
-15.97
18
-5.29
-18.5
-10.92
-23.34
-13.58
5.36
-16.6
-43.52
-8.25
-4.02
15.91
10.78
9.79
-4.48
-6.39
-0.43
-34.84
-27.08
-45.24
-31.55
-7.31
4.2
12.74
-10.61
6.22
-2.13
-23.15
-48.97
31.73
9.37
-14.21
-22.46
8.49
7.72
-4.25
-11.16
12.42
0.63
3.34
-11.66
-22.58
0.15
-0.58
-4.09
-27.99
-0.65
-3.27
-13.34
12.96
-23.11
-8.2
15.32
-1.03
-21.84
-10.2
-3.19
0.97
6.49

## Sheet: Fig 4D
dominant orientation (degrees)
C2C12	MC3T3E1
-10.09	-32.63
-19.91	16.44
2.44	-3.93
-23.11	32.76
0.63	-2.56
-37.31	17.49
48.65	3.67
10.44	27.83
-11.16	19.39
0.15	25.33
-29.63	45.99
-17.09	14.94
-56.86	31.73
14.07	44.21
80.06	8.37
-9.16	35.59
-34.62	12.87
-16.6	31.38
-5.44	26.46
-8.2	41.81
-14.9	27.87
-5.08	41.96
9.68	8.77
-55.66	55.29
8.49	19.89
-27.51	14.57
0.67	5.84
-43.52	23.65
-36.06	21.91
-15.47	29.5
-7.35	37.72
19.13	38.52
-22.79	25.78
-15.97	30.25
-37.64	53.45
-19.94	23.53
-16.53	30.38
-26.97	48.9
-8.29	20.24
-0.43	34.79
-8.04	34.54
21	11.79
15.32	29.63
-27.97	24.67
43.42	31.78
-4.44	18.43
-4.47	26.16
19.81	25.39
-7.86	4.86
-43.71	5.09
10.78	33.33
-13.88	10.83
6.47	20.39
-8.25	-2.28
1.88	-2.47
-38.61	15.67
0.64	32.36
-10.6	-5.17
-4.48	38.14
-11.6	15.31
5.14	-6.52
-10.92	12.62
-23.68	29.39
-30.4	16.5
-8.03	19.5
-21.84	18.88
13.99	4.77
-10.73	34.85
-18.59	8.54
-17.5	26.72
1.16	29.42
12.74	16.01
-41.61	-17.83
-27.99	31.71
-13.97	-1.15
21.55	-0.37
-3.87	16.93
-5.55	30.57
35.85	33.77
-21	37.19
-11.28	2.58
4.55	18.77
-6.01	20.46
11.16	-14.09
-18.09	27.29
-0.09	26.36
-0.58	17.59
-13.39	8.24
9.69	21.68
3.34	12.29
4.42	0.58
65.79	5.83
-19.51	19.88
2.7	15.45
9.37	46.87
-14.67	24.8
-26.35	-6.31
-18.45	20.98
-0.28	9.21
-20.26	16.2
1.66	-13.48
-19.48	32.59
-8.56	16.54
-28.81	22.29
-23.57	-73.58
-18.68	16.44
-13.21	29.41
-58.24	7.32
-24.92	23.43
-54.12	-9.49
-12.39	1.61
10.65	-3.87
-10.73	28.28
2.39	12.62
-37.19	23.69
-33.47	32.45
-6.48	16.5
-13.1	46.32
-17.06	-28.34
12.42	84.26
26.45	24.52
-20.18	26.01
3.32	13.67
-18.32	9.59
1.77	51.2
-12.94	48.41
-14.64	21.22
-15.6	23.92
20.05	7.99
3.47	-18.25
7.72	0.2
6.45	-21.29
-23.34	-25.78
-27.6	26.11
-3.87	3.8
-10.75	39.92
-0.94	21.76
-10.81	41.02
-16.27	42.78
-13.58	-9.44
-8.4	28.78
4.7	2.85
12.08	28.25
-4.02	21.56
2.59	46.39
9.95	30.87
-0.82	7.88
3.1	42.76
-6.23	21.72
-26.25	8.22
18	54.4
-12.77	65.56
34.28	23.01
3.25	36.64
-3.66	16.36
-4.8	-11.29
-19.53	19.8
-27.54	22.24
-6.39	11.57
47.67	41.42
-10.35	18.52
-10.57	31.28
-34.84	41.43
-36.52	41.96
-1.63	46.78
-22.22	21.64
-11.66	22.85
-2.49	29.02
-12.1	44.53
5.45	5.9
-1.03	52
-5.29	41.21
-27.08	7.31
-10.61	37.47
-30.02	-6.92
-14.01	13.68
-7.67	-13.09
-13.34	-10.14
-14.21	34.05
-5.72	24.85
-3.65	38.47
-5.01	32.47
-30.68	27.79
0.5	10.03
-17.25	14.52
-22.58	-16.46
-10.2	26.37
-4.6	12.66
-13.92	5.18
3.98	54.78
-1.17	1.06
-16.28	17.05
13.69	31.99
-22.64	16.45
-45.24	32.6
-1.96	10.28
6.22	32.34
26.82	36.02
28.29	20.88
-14.09	-61.4
-15.99	15.75
-31.55	38.37
73.06	18.09
-23.13	-3.99
-16.85	28.98
8.21	10.9
0.47	-2.12
5.03	8.01
13.07	1.04
-5.52	25.97
-5.76	-1.68
-27.78	23.81
-13.08	26.36
-4.71	32.68
-5.01	15.76
-26.87	39.33
5.24	-24.88
-25.56	24.92
-4.42	22.85
1.27	4.92
-9.88	-5.92
35.76	-13.12
15.91	31.17
42.03	22.4
-12.39	36.2
19.98	32.57
-4.09	40.28
-38.92	85.87
17.47	0.43
-13.4	34.78
-2.76	37.09
-14.29	-12.65
-27.33	33.64
4.21	-4.98
-15.1	26.94
13.76	28.13
-11.23	-15.13
-32.35	3.94
6.39	25.9
-12.41	34.16
-10.45	16.04
-12.72	29.97
-21.22	40.85
-4.27	-13.18
-7.56	32.96
-11.64	45.4
-7.31	-5.55
-35.57	55.75
-0.65	-15.17
-15.42	49.24
-3.37	9.5
-0.36	82.98
-2.13	-7.63
-10.75	45.16
-23.15	6.65
-16.77	63.46
6.12	36.12
-11.81	51.19
-3.27	-18.3
-48.97	27.21
-53.28	21.62
31.73	15.26
0.32	-5.8
-23.98	32.23
-2.83	1.69
-18.43	1.7
-15.12	50.98
-16.57	-38.82
-1.08	-22.13
-34.91	17.98
-23.57	2.34
-8.63	26.05
9.77	4.9
0.48	-0.41
-14.95	26.62
2.58	31.69
-6.2	13.23
-36.67	51.09
-19.15	53.68
-27.9	-2.47
4.2	-4.66
-33.19	11.79
-7.43	0.86
-18.5	22.7
-23.37	44.43
-10.12	34.51
-3.19	-1.15
-2.91	-30.44
-9.08	85.27
-7.08	7.32
-20.02	27.72
9.97	16.1
14.48	20.41
-0.39	27.4
-6.77	53.72
-34.79	32.54
-10.47	-20.21
-12.11	78.65
-4.14	77.41
-18.07	62.37
0.53	42.19
-3.71	24.3
-17.92	75.14
-17.04	70.09
10.78	1.82
12.96	58.88
-7.61	25.48
-36.44	41.61
-5.32	10.82
0.97	-0.19
-10.68	-8.88
-12.35	15.56
5.36	-87.89
-11	62.27
-14.07	58.54
-28.6	15.11
5.36	12.63
-8.59	21.31
5.13	15.42
-5.98	8.69
6.49	1.55
27.78	37.44
-8.47	-11.65
8.11	0.06
-7.31	29.07
13.28	48.2
-12.2	34.65
-22.46	49.09
-33.28	55.68
7.66	17.92
-11.2	34.71
-4.25	53.92
-8.17	0.26
9.79	64.86
-44.5	5.21
-17.02	23.16
7.53	-0.43
-8.15	27.38
-13.41	11.59
-16.28	-75.96
39.22	33.62
-23.5	45.52
26.36	41.4
5.7	37.62
-82.32	6.05
-21.17	35.75
-34	9.77
-26.15	15.15
-28.49	21.54
-12.42	44.01
-33.66	11.35
-2.31	10.24
-5.12	23.69
-21.88	25.11
5	34.52
8.54	39.84
-17.54	0.89
-9.58	34.24
-9.43	20.69
-19.42	32.41
-5.88	24.94
-41.66	37.35
-8.06	23.92
4.58	39.64
-26.52	3.39
-15.14	-10.1
-20.68	-62.11
-28.3	4.78
-18.35	13.73
4.36	12.24
28.98	9.82
3.37	4.28
29.27	22.94
-13.72	-67.36
3.48	74.45
39.83	38.31
1.54	-84.68
-22.8	-32.84
-20.19	-42.45
-6.05	42.26
18.25	42.95
-24.05	31.57
36.8	-13.73
-74.74	17.36
-1.73	13.86
-5.98	45.08
25.46	15.68
-19.24	-25.78
-8.69	5.67
-5.82
14.61
1.77
12.73
-17.71
-2.17
-16.41
-12.61
2.6
-1.35
-4.52
11.55
-25.99
10.07
-1.15
14.94
-4.81
-1.65
1.11
2.2
-7.22
-38.19
-15.35
-21.83
-0.3
5.23
-85.8
2.12
-16.5
86.89
-9.46
0.33
-14.8
-17.89
6.36
-12.75
-10.29
17.14
-41.9
-12.82
16.78
-4.37
-12.44
-23.82
-15.21
-4.76
-2.87
-24.91
2.07
-3.87
6.49
-8.73
-19.1
1.2
-16.2
-10.95
-27.09
-25.64
-23.24
-14.83
-30.62
-3.06
24.41
-12.46
-1.42
-24.48
-27.9
-15.48
21.54
-1.66
47.87
6.12
-31.38
2.52
-7.01
-5.53
6.36
-15.87
3.17
1.29
-16.28
-17.67
-9.93
-18.53
-16.24
32.81
-25.19
29.33
-21.82
-15.75
-9.2
-21.74
-8.53
-2.8
22.31
-25.85
-76.78
-33.98
-8.63
-8.97
20.5
-13.01
-23.04
-2.85
-5.91
-16.05
25.99
-26.64
-30.36
-20.82
0.41
0.72
-22.03
-10.76
-32.05
15.54
7.87
-2.7
5.35
0.16
-25.35
-8.17
-9.72
-10.1
-1.91
-26.41
-13.62
-4.47
0.58
-52.33
-39.68
-5.81
-0.88
-1.26
5.64
2.7
-7.55
-3.94
-2.08
-9.82
-1.85
-20.89
-8.52
0.46
7.71
-32.93
-22.33
-5.86
54.18
-5.4
63.63
-49.72
2.2
-1.98
9.18
1.23
-9.84
13.02
-23.54
2.58
-18.66
-11.79
1.59
-7.1
7.82
5.4
6.35
3.98
2.01
-28.06
3.68
-10.31
5.68
-35.22
-10.59
-2.53
-7.73
3.1
6.85
-23.08
5.31
2.14
-15.62
-18.55
-5.03
-25.26
-17.36
-4.06
13.4
-15.95
-19.41
-10.15
-28.03
10.15
48.61
-1.6
-8.46
5.47
-10.94
-13.88
-15.38
-1.56
15.14
-11.54
-21.88
-25.68
-7.18
21.49
-4.83
-24.03
-8.02
-24.64
-1.73
13.9
7.84
-7.9
-22.9
18.98
-3.82
-22.5
3.02
5.94
-27.42
21.21
-4.03
8.81
-21.53
-28.05
2.3
22.15
6.18
4.23
-1.6
-15.49
-16.62
8.16
-8.23
-16.19
4.69
13.86
0.04
-11.25
16.81
-19.71
-4.39
-3.1
-36.42
23.8
3.26
-42.06
-13.86
-9.52
-36.43
-5.05
-4.02
-19.04
-18.01
-29.64
0.66
-14.88
19.04
10.02
-24.9
3.49
-10.41
-24.19
2.11
24.19
-14.09
-6.28
-54.61
23.23
-0.56
-16.97
-69
10.42
15.87
7.17
9.2
-5.87
-19.87
-24.59
-1.35
-10.04
15.64
-11.1
20.29
-16.68
-45.18
-21.99
-22.66
4.57
36.48
2.36
-3.13
6.91
25.49
-4.1
-38.23
-2.99
82.11
9.17
24.11
-21.68
14.71
-5.79
-25.59
-17.4

## Sheet: Fig 5B
ALP activity (pixels)
aMEM	aMEM	DMEM	DMEM
BMP2(-)	BMP2(+)	BMP2(-)	BMP2(+)
533	86645	135	15461
5014	120716	2492	38658
795	167455	2281	88973
3806	202468	595	167177
1087	131076	3428	21409
1409	170309	5294	65345
2443	161236	3378	48850
2857	203839	266	118342
11499	184937	292	39674
2389	189082	1093	35260
7806	157808	2134	32370
10155	165601	327	16121
964	196815	2464	123119
8132	195044	1207	67350
406	204716	1284	53988
5121	162490	2602	51460
2902	178840	1706	27045
1436	198360	1113	75987
625	223931	552	13477
3628	206884	916	44852
1462	116584	1074	50409
217	115695	1399	31608
1969	154511	641	151588
991	128132	1175	83395
2678	176678	323	9586
2818	162302	3072	58964
2677	94786	8031	62898
4267	114867	1612	20006
1899	122853	3380	77485
712	127659	6358	123112

## Sheet: Fig 5D
MHC expression (pixels)
non coat	non coat	FN	FN	VN	VN	Col1	Col1
BMP2(-)	BMP2(+)	BMP2(-)	BMP2(+)	BMP2(-)	BMP2(+)	BMP2(-)	BMP2(+)
49067	2360	192604	12810	100822	0	104622	11689
112940	1762	127889	11526	195030	9	137997	14391
165303	1209	215398	21855	269332	0	64196	12253
129584	3156	195730	16478	287874	78	142466	13914
83611	3333	152087	13069	204568	58	111017	15700
126307	10410	113492	1996	12047	8692	35910	15975
175423	3976	193783	4645	373515	5011	26190	1263
275445	4495	166707	1284	176062	9914	72070	21559
197125	4405	202999	1422	131633	9558	86356	6485
203742	8731	204913	20439	87303	3386	62140	7424
181826	1257	250445	37228	38670	34	75127	17035
484295	2929	311203	23434	68201	340	55634	1536
504482	2535	306651	10529	192771	850	78357	9634
317882	5712	189700	12394	174208	1055	100105	720
297004	4993	237845	16364	547319	1201	78824	1876
210007	1614	35278	3860	59387	146	126814	26096
194233	2551	35503	3553	152066	15	70999	4156
287084	1297	80242	3342	291279	263	145571	1941
309609	10184	56813	2741	290398	350	68883	19549
261897	10964	127499	979	430281	668	53338	22213

## Sheet: Fig 5E
ALP activity (pixels)
non coat	non coat	FN	FN	VN	VN	Col1	Col1
BMP2(-)	BMP2(+)	BMP2(-)	BMP2(+)	BMP2(-)	BMP2(+)	BMP2(-)	BMP2(+)
1754	802334	495	82580	1418	822301	2043	459411
1170	442451	104	207264	140	512667	781	80573
1899	328064	390	138737	489	481464	1024	405263
1039	288419	536	77813	248	352887	499	77915
1320	193084	3061	58621	470	543240	424	116349
1496	276382	448	274527	61	195120	1980	289579
311	218491	349	90473	82	239637	578	124958
515	186271	305	110505	520	303601	246	103985
2320	242275	1214	164849	272	102103	102	185924
638	365877	191	250367	216	164322	420	195820
580	275796	758	113144	753	536549	1055	94000
305	219104	242	119188	198	370268	558	331206
305	301824	336	114348	259	489772	625	77798
316	314932	809	120810	3850	263143	32	222500
667	179732	1252	97367	650	257618	169	327891
774	342398	189	163310	1166	321721	1316	116548
1315	451159	56	77957	152	399205	633	233441
168	244755	208	111788	283	345754	504	354335
63	182179	377	109457	101	317712	1034	177684
570	82238	334	203488	83	334632	644	85520

## Sheet: Fig 6A
dominant orientation (degrees)
FN	VN
-10.95	-27.6
-8.52	-7.64
-5.08	-0.45
-7.1	-17.03
1.59	4.81
6.36	47.46
-8.17	15.48
0.46	-35.06
-16.57	45.51
-10.57	1.06
-5.03	-10.47
-1.03	-26.63
-3.94	20.44
18.25	17.18
-30.02	-0.54
-8.63	-24.59
-5.72	-36.3
-5.53	-8.97
-9.82	54.6
-16.2	17.36
-4.8	33.72
-32.05	-24.3
-0.94	67.34
-11.28	16.95
-15.6	10.03
-21.53	4.43
-15.38	-16.6
-12.72	24.95
-15.42	-7.2
-1.85	79.76
-27.6	30.42
-13.1	12.13
-21.88	23.63
2.12	-38.23
-15.62	-4.31
-8.29	19.49
-36.52	-5.98
-10.47	11.43
3.98	14.01
-10.09	8.36
19.04	27.17
-12.11	10.31
0.15	26.47
-23.37	-10.13
-10.31	12.05
12.08	33.39
-17.67	-55.5
7.87	5.5
-4.06	-19.86
-3.87	-22.32
-22.58	-5.04
-16.28	-0.07
5.4	6.15
2.3	-79.36
-29.63	-9.31
35.85	-37.58
-19.42	3.51
-11.16	15.92
-8.97	34.36
-13.08	34.54
21.49	-45.57
-4.03	5.87
-25.68	-29.75
-2.49	2.85
-1.17	-39.79
-17.36	49.23
2.2	-34.31
-23.68	-25.53
-27.54	2.72
-28.6	-19.24
7.53	-11.49
-22.8	8.08
8.49	-35.75
-36.06	-80.52
-33.28	-7.02
-23.24	15.69
-4.71	15.71
-4.83	-1.13
-16.27	13.22
-15.99	-36.53
-5.52	6.37
-13.58	9
0.72	23.51
-7.9	41.15
-11	23.88
7.82	31.34
-37.19	-20.46
-18.07	-7.31
10.15	66.99
-10.04	-25.3
-27.78	-14.74
-4.14	35.78
16.78	22.68
4.55	22.94
3.98	-19.7
-14.8	-4.62
-10.59	9.81
2.14	48.47
-5.98	-18.15
-1.15	-31.64
-25.59	-28.54
10.44	-9.35
-2.31	-0.44
-18.55	2.61
-16.53	-7.21
-5.12	-16.7
-2.85	-21.19
4.23	11.34
-14.83	6.98
-1.73	26.44
5.45	-32.6
-16.77	-11.55
-25.64	-26.71
-8.06	-27.8
-28.06	34.63
6.12	-19.14
-16.05	-0.25
-28.05	79.7
-22.64	36.14
-23.82	-2.54
1.23	-32.32
-15.75	11.69
-11.64	-39.79
3.48	-7.75
-4.81	7.65
15.54	-12.97
9.2	15.47
-25.56	12.32
-21.82	-26.22
-15.95	-36.17
-17.25	36.98
7.66	-49.96
-28.3	-6.79
-21.88	-4.06
-19.94	-19.58
0.47	-42.58
-2.08	-10.38
-20.89	13.12
-14.07	41.65
-7.01	-19.85
-2.91	-19.92
-22.33	-8.1
2.01	34.64
3.02	19.86
-0.43	-2.15
-25.35	-15.27
-10.68	11.49
-10.29	63.17
-13.01	-46.11
0.16	-25.84
3.47	23.55
-17.54	-27.37
-11.79	-26.07
-10.15	52.38
-43.52	-27.31
11.16	-20.66
-17.5	5.07
4.21	-23.33
0.63	6.32
-15.47	-17
-15.97	-67.7
-20.26	-23.16
-23.34	-11.13
5.35	37.94
-8.04	-26.59
-17.06	1.02
0.32	3.02
-3.37	-20.73
9.79	9.39
-41.9	-3.26
-56.86	-52.73
9.69	-11.21
-27.9	16.39
21.54	-8.55
5.36	-3.56
-8.63	25.97
12.42	-57.6
-1.08	25.64
6.36	1.57
20.5	-11.02
-23.04	14.68
3.1	33.41
-25.26	-28.05
0.64	4.72
-10.75	-14.43
-21.83	-28
-13.92	-37.2
-2.13	17.63
29.33	-10.82
-22.66	15.09
-11.6	5.98
-10.61	-38.25
-4.42	-11.46
-24.03	-1.88
-5.29	10.27
-0.65	-17.97
24.41	-69.09
5.47	-1.91
-37.31	-15.03
-26.35	17.62
13.69	17.21
-25.19	-38.58
2.39	-11.24
-12.39	-15.41
-15.87	-0.77
9.68	20.05
1.77	-6.04
-1.63	29.79
-10.12	22.4
9.18	-0.98
-4.39	60.76
-24.19	-30.28
6.22	74.26
-7.31	-2.01
5.36	44.09
-2.17	-10.71
-33.98	32.91
-12.75	3.85
-5.79	34.59
8.54	26.9
-5.82	-23.1
-25.99	25.55
-12.82	-4.83
-10.73	19.5
-4.37	-2.04
-8.02	12.88
-4.02	5.71
-14.01	34.29
-13.34	31.4
-13.4	14.11
-33.19	-19.42
-8.59	-29.9
-18.53	-7.3
-23.08	55.12
-16.68	-35.55
-34.62	-25.17
-9.08	-9.86
-5.87	-11.6
-21.84	29.4
-9.46	-13.67
0.04	-73.48
-3.06	34.59
9.97	35.79
-18.66	14.61
3.49	-14.36
-19.51	17.91
29.27	-28.49
-9.52	17.2
-28.81	-20.28
2.58	-44.44
-2.83	-16.07
-10.73	33.61
21	-27.54
34.28	-16.58
13.07	-21.44
-10.75	-14.81
-2.7	19.68
5.94	29.78
-12.77	-1.44
-22.22	12.78
-27.33	-34.84
6.35	54.62
5.68	-36.29
3.25	5.32
-16.85	3.35
-14.29	-32.89
-3.1	40.55
5.64	-4.12
-1.6	-64.84
-27.08	-39.94
-34.91	16.62
-3.19	6.34
15.14	-0.9
-16.62	-33.36
25.49	-19.78
-55.66	-21.24
-4.6	-2.96
5.24	12.01
-23.15	0.92
4.2	10.78
-10.81	-13.1
13.76	-20.15
-12.41	-4.47
-23.57	-10.16
4.36	5.25
-3.65	40.53
-10.2	-10.95
-1.96	-5.94
-21.17	-11.24
9.37	-24.74
-23.13	43.79
-8.69	32.21
10.42	-19.59
22.31	0.81
-6.39	-38.52
11.55	-4.3
-7.22	28.72
25.99	-38.87
-0.09	4.92
7.72	-52.89
2.58	14.31
-5.44	36.76
-6.2	14.76
-17.92	17.72
-4.25	6.77
-13.88	-33.53
-7.67	-27.03
6.49	71.33
1.29	22.9
1.16	18.64
-21	-13.01
-14.67	1.23
-0.28	21.55
-38.92	35.41
-11.23	-5.46
-16.5	-17.43
10.78	-88.98
-24.91	9.13
-0.3	-38.42
-7.55	-27.08
8.81	20.21
-4.02	20.31
4.7	-0.36
-26.41	-49.57
9.17	-7.94
-7.43	-58.15
-22.5	-9.58
20.05	37.96
-5.76	-41.43
6.49	-27.79
2.7	3.93
-19.04	26.53
24.11	-1.79
-8.17	-10.39
-24.59	5.93
-22.79	5.17
-18.59	-2.53
-36.67	-68.42
28.98	-26.76
-38.19	26.37
5.23	37.42
-7.86	6.64
-14.21	-18.8
17.47	11.68
-2.76	17.95
-8.47	-46.06
-8.73	5.98
-1.42	-7.46
-23.57	-24.54
5.03	28.19
-17.02	4.88
12.73	26
7.71	2.56
13.4	25.91
-13.88	4.14
-30.68	-17.29
-0.39	20.84
-34.79	-31.04
-15.12	21.63
-6.05	-25.08
25.46	33.29
2.7	-46.3
-26.25	5.05
0.53	-58.98
-15.21	-6.31
-5.91	32.12
-27.42	-21.48
0.97	57.31
-5.98	21.11
-2.87	-34.98
-10.92	-9
5	22.61
-1.66	33.15
-2.53	-27.96
4.58	-41.98
-4.52	-37.2
-8.53	12.28
-22.03	-3.8
7.17	-18.67
-17.4	-9.52
-23.11	6.45
-0.58	4.11
-13.72	36.12
-16.24	29.94
3.34	-40.38
27.78	3.78
-4.47	-8.19
-8.03	-1.87
10.78	-9.56
-30.62	3.15
-10.41	-44.32
-12.39	5.18
-8.4	-3.31
-12.35	2.67
-12.42	30.35
86.89	59.99
0.67	-17.55
-0.82	-36.15
-7.56	-37.41
32.81	25.17
0.41	-38.01
18.98	19.18
-3.82	-18.12
-10.6	0.99
-18.45	-26.12
9.95	-20.85
-20.02	6.11
6.12	-52.42
-13.21	-4.98
-26.15	-18.97
-6.48	13.29
6.45	31.92
-1.73	-60.47
-1.65	-26.55
2.2	23.22
-18.09	-5.46
-58.24	-33.07
-33.66	-22.34
-1.91	-5.48
-16.6	27.84
-19.53	-14.88
-5.86	-22.78
6.91	64.15
-27.51	8.61
-4.44	-18.59
0.5	40.59
-23.54	-84.61
6.85	-82.61
-11.81	11.77
-24.05	7.95
-9.72	40.4
-18.68	3.98
4.69	4.3
-2.99	-21.72
1.66	-20.17
-12.94	25.38
-4.09	17.3
-19.24	12.03
-13.62	-33.99
-45.18	11.05
-20.18	-26.56
17.14	42.29
-25.85	-18.5
-14.88	29.6
-27.97	-32.78
-27.99	19.42
21.55	-3.82
-20.68	-34.15
-36.43	5.53
6.47	18.71
-11.66	-29.29
-27.09	-39.35
-26.64	-10.24
-10.76	17.14
13.9	-62.57
14.71	-7.13
4.42	67.84
-15.1	1.44
-28.49	-1.22
1.54	-0.81
1.77	-29.98
-16.28	-79.11
-7.35	-16.55
-18.43	29.02
-12.44	54.23
19.81	-16.68
5.13	21.2
13.28	-46.77
-13.41	-34.05
-23.5	-11.42
2.07	27.14
-5.4	24.71
-30.4	13.06
-0.36	11.5
-26.52	14.27
6.18	-56.39
-8.23	-48.78
-33.47	16.84
-5.01	-31.69
0.48	28.93
3.37	39.25
-19.1	5.34
-27.9	-0.72
16.81	-57.23
-0.56	-42.28
-21.68	-22.9
-34.84	-36.74
-9.16	-27.61
-41.61	-18.92
26.45	52.35
-8.56	-15.76
-19.41	-2.26
-43.71	65.31
13.99	-10.79
23.23	-52.73
15.87	70.18
-8.2	42.6
-4.48	20.43
18	-2.12
2.52	-8.91
-24.9	-87.25
-9.93	2.49
43.42	-27.17
-12.1	15.26
-19.15	42.15
-3.71	-63.49
2.59	-13.57
-7.18	21.28
19.13	35.39
15.91	-38.83
-18.5	-8.07
12.74	-7.37
8.11	-38.6
3.17	30.14
-1.56	-32.56
-14.09	48.91
10.07	19.26
15.32	-17.2
-17.04	-8.45
-15.35	28.21
7.84	13.77
-5.88	27.06
-3.87	-8.57
-22.9	-42.75
5.14	-18.01
36.48	-7.34
-0.88	-36.13
54.18	-17.09
-9.84	-33.61
-3.13	-50.23
1.27	0.08
-34	14.06
4.57	-82.46
-16.28	3.13
-10.1	45.41
-37.64	34.09
1.11	21.51
47.87	25.55
23.8	18.08
39.83	7.96
-4.76	41.27
-2.8	-17.78
36.8	-7.88
-19.71	-7.28
-22.46	2.93
-9.58	2.35
-42.06	-58.67
-18.01	6.1
-38.23	23.27
-54.12	-10.85
-10.45	26.52
-5.32	-7.4
-15.14	-15.86
-26.97	-83.49
8.16	-40.52
-38.61	9.65
-7.73	14.56
2.44	-13.44
-13.86	-40.18
14.07	3.97
-14.9	-41.72
-8.25	21.72
-14.09	9.32
-17.89	-5.26
-11.1	12.45
-17.09	56.14
-20.19	-55.94
8.21	14.16
-21.22	0.5
-1.35	-28.82
0.66	16.1
-18.32	26.06
-15.48	-23.09
-24.64	43.61
-15.49	-33.7
6.39	-66.66
2.6	-30.38
2.11	-85.35
82.11	-25.06
-11.2	13.9
14.94	40.33
-32.93	45.64
-11.54	56.89
-29.64	70.11
1.88	13.73
-14.64	24.6
-18.35	-12.27
14.48	-27.51
14.61	-21.2
20.29	14.09
-24.92	23.14
31.73	-39.83
80.06	-34.78
-6.01	-57.68
-3.66	-65.48
-6.23	77.21
-16.97	74.24
	60.05
	37.43
	55.77
	39.19
	84.89
	14.35
	14.24
	-4.2
	-4.05
	46.72
	24.81
	13.52
	49.97
	50.33
	-0.36

## Sheet: Fig 6B
dominant orientation (degrees)
VN	VN+BMP2
-27.6	37.76
-7.64	43.49
-0.45	57.38
-17.03	2
4.81	-41.6
47.46	58.01
15.48	43.49
-35.06	38.12
45.51	-33.56
1.06	49.38
-10.47	13.82
-26.63	65.19
20.44	38.34
17.18	10.7
-0.54	39.67
-24.59	86.72
-36.3	29.39
-8.97	41.27
54.6	2.46
17.36	13.52
33.72	25.98
-24.3	-33.58
67.34	70.1
16.95	36.95
10.03	35.5
4.43	-15.31
-16.6	-2.95
24.95	-27.26
-7.2	24.26
79.76	7.5
30.42	54.34
12.13	38.04
23.63	-17.66
-38.23	37.07
-4.31	48.51
19.49	11.09
-5.98	23.67
11.43	31.3
14.01	36.57
8.36	-18.31
27.17	5.25
10.31	-40.7
26.47	19.73
-10.13	1.83
12.05	25.85
33.39	14.3
-55.5	52.57
5.5	54.78
-19.86	-47.29
-22.32	16.65
-5.04	-22.38
-0.07	8.94
6.15	30.79
-79.36	26.11
-9.31	-20.84
-37.58	55.22
3.51	-1.48
15.92	-37.22
34.36	37.48
34.54	49.93
-45.57	-15.71
5.87	25.7
-29.75	-71.42
2.85	38.95
-39.79	28.42
49.23	3.61
-34.31	19.42
-25.53	42.37
2.72	0.38
-19.24	0.81
-11.49	21.78
8.08	17.39
-35.75	46.52
-80.52	-63.83
-7.02	-18.88
15.69	37.22
15.71	15.09
-1.13	-12.13
13.22	-31.09
-36.53	44.96
6.37	32.11
9	-34.8
23.51	10.27
41.15	-62.89
23.88	-9.06
31.34	-1.38
-20.46	2.3
-7.31	13.94
66.99	81.58
-25.3	53.54
-14.74	-38.53
35.78	7.18
22.68	5.85
22.94	36.23
-19.7	-11.58
-4.62	27.75
9.81	-52.93
48.47	-49.85
-18.15	73.38
-31.64	40.37
-28.54	53.39
-9.35	-15.96
-0.44	79.34
2.61	-42.31
-7.21	57.3
-16.7	72.5
-21.19	16.54
11.34	16.24
6.98	6.46
26.44	39.98
-32.6	7.58
-11.55	-2.24
-26.71	-38.2
-27.8	43.38
34.63	-1.15
-19.14	-89.35
-0.25	14.74
79.7	-53.74
36.14	44.72
-2.54	-10.9
-32.32	5.3
11.69	42.97
-39.79	-11.04
-7.75	-20.78
7.65	86.92
-12.97	38.77
15.47	-77.51
12.32	75.09
-26.22	-10.44
-36.17	57.28
36.98	39.76
-49.96	18.22
-6.79	-11.39
-4.06	-14.95
-19.58	-4.5
-42.58	29.53
-10.38	3.13
13.12	38.51
41.65	13.67
-19.85	-6.35
-19.92	-11.54
-8.1	-43.79
34.64	39.22
19.86	-62.59
-2.15	-54.32
-15.27	36.72
11.49	-6.89
63.17	9.13
-46.11	-40.36
-25.84	31.94
23.55	-40.54
-27.37	32.42
-26.07	57.69
52.38	-39.41
-27.31	-31.4
-20.66	28.94
5.07	-29.25
-23.33	21.46
6.32	-66.94
-17	35.55
-67.7	0.26
-23.16	-39.85
-11.13	33.75
37.94	-18.51
-26.59	-62.53
1.02	0.7
3.02	67.14
-20.73	47.18
9.39	23.37
-3.26	-0.99
-52.73	-43.47
-11.21	-24.83
16.39	-1.25
-8.55	65.28
-3.56	-12.41
25.97	11.13
-57.6	14.17
25.64	31.48
1.57	-29.24
-11.02	44.56
14.68	-57.43
33.41	-17.17
-28.05	44.6
4.72	-15.68
-14.43	62.97
-28	-79.23
-37.2	-68.99
17.63	87.76
-10.82	41.43
15.09	-51.2
5.98	86.64
-38.25	-1.31
-11.46	-7.94
-1.88	72.87
10.27	-21.8
-17.97	-77.67
-69.09	10.57
-1.91	80.16
-15.03	44.85
17.62	2.51
17.21	-33.33
-38.58	-30.19
-11.24	18.94
-15.41	32.82
-0.77	68.4
20.05	87.33
-6.04	-88.42
29.79	-18.17
22.4	36.96
-0.98	31.43
60.76	-48.57
-30.28	11.66
74.26	46.76
-2.01	32.79
44.09	20.34
-10.71	20.98
32.91	10.71
3.85	-22.84
34.59	46.31
26.9	23.69
-23.1	-78.59
25.55	-28.27
-4.83	-34.91
19.5	29.09
-2.04	11.66
12.88	1.42
5.71	-78.3
34.29	-59.46
31.4	-49.99
14.11	-47.68
-19.42	-67.13
-29.9	46.31
-7.3	42.78
55.12	29.67
-35.55	-31.95
-25.17	-45.85
-9.86	38.78
-11.6	47.04
29.4	29.69
-13.67	48.15
-73.48	13.87
34.59	39.94
35.79	-51.16
14.61	26.12
-14.36	-77.83
17.91	4.34
-28.49	74.09
17.2	-36.14
-20.28	55.07
-44.44	29.98
-16.07	42.03
33.61	-21.25
-27.54	-59.02
-16.58	-75.63
-21.44	-37.9
-14.81	-5.47
19.68	-7.46
29.78	45.68
-1.44	2.53
12.78	28.82
-34.84	22.08
54.62	52.49
-36.29	21.5
5.32	-60.59
3.35	-75.73
-32.89	62.77
40.55	-36.66
-4.12	-17.14
-64.84	-36.49
-39.94	-14.04
16.62	32.93
6.34	29.85
-0.9	-36.74
-33.36	-12.89
-19.78	27.11
-21.24	-14.05
-2.96	35.62
12.01	23.52
0.92	30.16
10.78	-48.59
-13.1	53.39
-20.15	-35.29
-4.47	-34.39
-10.16	-35.78
5.25	-24.3
40.53	69.52
-10.95	-29.34
-5.94	76.29
-11.24	-27.47
-24.74	-17.29
43.79	-49.35
32.21	-37.51
-19.59	20.17
0.81	7.29
-38.52	19
-4.3	-47.02
28.72	-22.68
-38.87	-4.12
4.92	25.97
-52.89	51.28
14.31	58.5
36.76	-9.66
14.76	56.5
17.72	-79.38
6.77	-38.35
-33.53	-7.67
-27.03	62.3
71.33	-5.51
22.9	-37.29
18.64	-47.95
-13.01	85.83
1.23	19.11
21.55	-3
35.41	1.19
-5.46	2.03
-17.43	-5.3
-88.98	-16.5
9.13	-58.2
-38.42	82.11
-27.08	42.96
20.21	-7.41
20.31	-31.49
-0.36	20.41
-49.57	-20.02
-7.94	-62.13
-58.15	35.86
-9.58	-10.51
37.96	-12.52
-41.43	59.63
-27.79	25.85
3.93	-71.85
26.53	38.07
-1.79	8.34
-10.39	41.68
5.93	81.64
5.17	-1.51
-2.53	-54.31
-68.42	-73.56
-26.76	30.05
26.37	-66.51
37.42	46.93
6.64	-59.64
-18.8	23.46
11.68	80.24
17.95	-13.84
-46.06	13.38
5.98	54.13
-7.46	-33.34
-24.54	40.79
28.19	-5.87
4.88	30.62
26	36.84
2.56	-22.58
25.91	71.08
4.14	-34.27
-17.29	52.12
20.84	51.46
-31.04	29.93
21.63	-7
-25.08	-16.94
33.29	-62.39
-46.3	19.23
5.05	-20.06
-58.98	25.36
-6.31	8.45
32.12	49.5
-21.48	70.19
57.31	-48.29
21.11	22.96
-34.98	-52.89
-9	31.43
22.61	-26.53
33.15	74.1
-27.96	34.24
-41.98	-70.68
-37.2	-33.41
12.28	39.29
-3.8	-84.15
-18.67	-38.57
-9.52	5.18
6.45	89.04
4.11	2.31
36.12	-31.46
29.94	-59.48
-40.38	76.92
3.78	23.54
-8.19	-24.23
-1.87	-17.48
-9.56	-48.16
3.15	38.28
-44.32	84.63
5.18	86.98
-3.31	9.06
2.67	-5.25
30.35	23.82
59.99	29.84
-17.55	18.17
-36.15	-31.69
-37.41	-45.22
25.17	-88.66
-38.01	-35.77
19.18	67.44
-18.12	24.14
0.99	10.01
-26.12	42.35
-20.85	-82.24
6.11	6.47
-52.42	-6.33
-4.98	9.17
-18.97	29.06
13.29	-64.52
31.92	-35.43
-60.47	52.9
-26.55	-37.27
23.22	41.12
-5.46	40.18
-33.07	-14.89
-22.34	27.61
-5.48	-10.24
27.84	-56.82
-14.88	-18.73
-22.78	-6.7
64.15	78.69
8.61	-43.08
-18.59	37.18
40.59	49.01
-84.61	68.01
-82.61	7.87
11.77	4.56
7.95	87.97
40.4	9.69
3.98	-35.55
4.3	9.08
-21.72	15.92
-20.17	11.64
25.38	-32.76
17.3	70.47
12.03	-17.48
-33.99	-5.63
11.05	-53.14
-26.56	67.61
42.29	-16.67
-18.5	50.77
29.6	-87.05
-32.78	-63.3
19.42	16.18
-3.82	-37.71
-34.15	12.88
5.53	32.77
18.71	-5.74
-29.29	-16.75
-39.35	27.68
-10.24	75.25
17.14	-29.49
-62.57	58.84
-7.13	-20.45
67.84	-0.23
1.44	10.09
-1.22	27.63
-0.81	-87.99
-29.98	-10.47
-79.11	-60.85
-16.55	30.58
29.02	24.87
54.23	-17.2
-16.68	-27.6
21.2	49
-46.77	7.15
-34.05	-21.49
-11.42	30.71
27.14	10.3
24.71	46
13.06	-85.41
11.5	17.86
14.27	51.5
-56.39	35.92
-48.78	-14.13
16.84	11.61
-31.69	3.55
28.93	32.51
39.25	38.8
5.34	34.28
-0.72	-85.64
-57.23	77.06
-42.28	54.98
-22.9	-46.93
-36.74	14.68
-27.61	2.12
-18.92	37.35
52.35	-2.19
-15.76	-33.2
-2.26	-60.38
65.31	44.69
-10.79	66.99
-52.73	-33.89
70.18	-23.28
42.6	71.49
20.43	-53.46
-2.12	-56.34
-8.91	15.33
-87.25	-40.77
2.49	54.34
-27.17	-0.33
15.26	8.77
42.15	22.51
-63.49	56.05
-13.57	-48.29
21.28	-8.11
35.39	11.55
-38.83	-34.2
-8.07	68.83
-7.37	-15.5
-38.6	-86.55
30.14	2.41
-32.56	-15.4
48.91	24.56
19.26	9.51
-17.2	-20.43
-8.45	16.77
28.21	-28.07
13.77	-34.01
27.06	24.19
-8.57	-49.29
-42.75	72.2
-18.01	55.01
-7.34	-13.28
-36.13	24.48
-17.09	72.01
-33.61	45.77
-50.23	9.14
0.08	-21.38
14.06	22.52
-82.46	-13.59
3.13	41.46
45.41	82.26
34.09	65.77
21.51	-15.96
25.55	35.03
18.08	48.44
7.96	-60.85
41.27	-7.51
-17.78	83.64
-7.88	35.97
-7.28	-5.84
2.93	-12.25
2.35	-15.43
-58.67	42.31
6.1	31.58
23.27	-44.95
-10.85	78.34
26.52	8.88
-7.4	29.14
-15.86	3.68
-83.49	-35.76
-40.52	-30.74
9.65	26.4
14.56	41.53
-13.44	54.16
-40.18	76.63
3.97	79.36
-41.72	-2.4
21.72	-51.13
9.32	40
-5.26	5.86
12.45	36.17
56.14	-58.65
-55.94	-21.24
14.16	-0.31
0.5	-40.68
-28.82	-20.06
16.1	12.41
26.06	45.84
-23.09	76.31
43.61	33.43
-33.7	33.82
-66.66	15.98
-30.38	-23.88
-85.35	-78.62
-25.06	33.45
13.9	-46.14
40.33	50.77
45.64	-33.6
56.89	-13.35
70.11	-1.9
13.73	13.5
24.6	-30.26
-12.27	53.63
-27.51	-32.48
-21.2	-1.72
14.09	36.41
23.14	61.16
-39.83	-31.86
-34.78	-75.21
-57.68	53.08
-65.48	-62.34
77.21	-71.44
74.24	-26.37
60.05	-14.16
37.43	-8.89
55.77	-83.79
39.19	-82.48
84.89	-40.16
14.35	-44.88
14.24	56.73
-4.2	41.26
-4.05	-79.89
46.72	40.5
24.81	61.41
13.52	-48.63
49.97	-22.81
50.33	47.31
-0.36	-9.61
	58.91
	9.89
	57.37
	64.51
	28.71
	82.59
	-68.81
	39.67
	-67.44
	5.74
	24.44
	32.13
	-27
	-88.86
	-28.49
	9.49
	66.21
	-8.05
	-3.14
	25.75
	43.14
	29.15
	33.96
	-32.1
	87.1
	-11.29
	6.44
	-10.16
	7.94
	6.83
	-26.71
	31.24
	-45.55
	-54.04
	76.5
	67.38
	14.2
	-43.79
	-31.24
	-32.4
	19.78
	24.5
	10.45
	49.07
	24.79
	-13.25
	-25.58
	35.09
	-10.36
	-33.84
	49.33
	-6.74
	26.01
	41.16
	-25.48
	73.83
	-51.89
	78.3
	29.6
	-80.41
	4
	20.37
	-42.07
	43.82
	80.78
	27.58

## Sheet: Fig 6C
	Relative qPCR expression (/RpL13a)
	Actn1	Actn2	Pfn1	Fscn1	Fmn1	Runx2	Alpl	myog	Ckm	Myh1
CONT_1	0.829336	0.775881	0.7884	0.709872	0.738993	0.306974	0.0205971	0.312797	0.526964	1.04666
CONT_2	0.968289	0.965735	0.946795	0.71115	0.944549	0.332428	0.015351	1.08867	0.715821	1.08493
CONT_3	0.827564	0.972446	0.934454	0.827502	1.22354	0.458389	0.0257694	1.86798	1.0632	1.12337
CONT_4	0.936642	1.27457	1.11504	0.938312	1.14165	0.346634	0.0236178	1.49585	0.863647	1.19284
CONT_5	0.874794	0.734808	1.13304	0.850487	1.00214	0.303465	0.0185397	1.38151	0.766673	1.07232
CONT_6	0.942449	0.880805	0.931678	0.720332	0.789995	0.261993	0.0106306	0.704439	0.60353	1.27907
BMP2_1	0.852165	0	0.694629	0.737005	0.910076	1.28041	1.16994	0.00786118	0.0786067	0.0499508
BMP2_2	0.707933	0.0578746	0.570392	0.651637	0.903581	1.06482	0.829542	0.00711081	0.120162	0.0320839
BMP2_3	0.939333	0.0610247	0.730209	0.813017	1.16395	1.21798	1.2164	0.0110547	0.0740875	0.0611682
BMP2_4	0.626855	0.0265689	0.546427	0.535187	0.670031	0.888165	0.868552	0.00394221	0.0833069	0.0292391
BMP2_5	0.93077	0.0395403	0.669071	0.66726	1.18486	1.34144	1.14256	0.00705499	0.0931345	0.0306637
BMP2_6	0.792585	0	0.614183	0.800755	1.24309	1.28202	1.19522	0.00752498	0.0900708	0.0415068
MC3T3E1_1	0.708381	0.00408628	0.406762	0.866832	1.84076	0.536686	0.0147937	n.d.	0.0480343	0.11555
MC3T3E1_2	0.749969	0.0043912	0.404914	0.924817	1.70617	0.470932	0.0130247	n.d.	0.0422435	0.00282225
MC3T3E1_3	0.681169	0.00076966	0.470314	0.92113	1.88513	0.461174	0.0155947	n.d.	0.0510887	0.00267514
MC3T3E1_4	0.761375	0.000864933	0.469016	0.852344	1.10478	0.398895	0.0133881	n.d.	0.0126062	0.0155477
MC3T3E1_5	0.750223	0.000835438	0.550542	0.998903	1.91879	0.585171	0.0144802	n.d.	0.0186155	0.0186106
MC3T3E1_6	0.877441	0.00465463	0.533942	0.87752	2.06985	0.634465	0.0165627	n.d.	0.0661354	0.00678465

## Sheet: Fig S1A-C
cell seeding density 5x10^4 (red)				cell seeding density 10x10^4 (blue)				cell seeding density 20x10^4 (green)
Initial count	final count	dominant Orientation (degrees)		Initial count	final count	dominant Orientation (degrees)		Initial count	final count	dominant Orientation (degrees)
59	236	25.97		27	37	27.07		71	75	54.47
55	206	14.52		28	54	-0.62		50	59	51.93
52	191	-16.46		36	67	4.16		69	79	-78.88
49	204	1.04		29	60	14.25		62	74	-1.31
46	219	8.01		37	70	71.09		54	69	-15.31
46	205	26.37		24	61	-15.65		52	71	8.7
45	197	22.24		23	60	4.55		53	75	-33.01
42	192	-1.68		29	69	11.91		87	110	33.38
39	177	31.28		59	101	-0.5		84	107	16.73
39	175	10.03		35	78	62.36		71	96	16.5
38	198	-2.12		42	86	18.42		54	80	71.72
38	145	16.93		27	71	-6.52		59	88	22.81
37	147	24.8		43	88	4.73		110	140	3.71
35	187	23.81		29	74	4.89		60	90	5.87
34	177	19.8		35	81	-31.47		56	88	35.16
34	175	33.64		34	80	25.6		50	84	34.25
34	156	-3.93		31	78	-66.21		48	82	20.8
34	109	-0.37		30	77	-64.92		80	115	-24.64
33	217	-13.09		36	86	-6.25		63	98	3.9
33	188	11.57		29	79	-16.11		65	102	2.4
32	211	26.36		26	76	84.78		39	77	-6.3
32	143	5.18		43	94	1.23		52	91	-56.52
32	128	8.77		32	83	17.17		44	83	-12.27
31	174	26.46		48	100	36.26		56	97	1.32
30	217	-13.12		34	86	15.93		56	97	23.55
30	203	23.92		24	76	-4.47		51	92	-13.56
30	186	-5.17		41	94	-41.65		64	106	-3.12
30	136	42.78		38	91	24.73		62	104	-29.62
30	127	37.62		25	78	12.39		59	101	-25.15
29	158	11.59		29	83	33.53		49	91	-66.1
29	148	18.52		48	103	35.56		58	101	-0.86
29	85	53.72		39	94	25.1		52	95	-4.96
28	183	24.92		36	91	-33.14		40	83	14.83
28	180	8.54		33	88	-75.94		100	144	22.09
28	178	14.57		37	93	-25.37		80	124	-9.92
28	174	33.77		50	107	1.4		68	112	34.15
28	166	-4.98		39	96	20.31		59	103	36.46
28	161	-18.25		36	93	-35.16		58	102	12.51
28	160	29.41		30	87	-6.59		56	100	-12.26
28	154	41.42		24	81	17.63		71	116	-13.4
28	148	25.78		47	105	-40.17		63	108	13.34
28	143	19.39		42	100	47.3		57	102	50.79
28	142	51.09		41	99	36.37		52	97	13.55
28	132	26.36		41	99	-12.29		46	91	25.12
28	132	32.68		38	96	19.73		65	111	31.97
28	112	30.25		36	94	39.95		62	108	36.53
28	101	-28.34		29	87	16.35		60	106	2.64
27	220	18.88		40	99	28.28		53	99	2.14
27	214	16.44		38	97	6.18		53	99	49.95
27	190	8.24		37	96	27.69		70	117	1.14
27	189	3.8		31	90	-11.24		68	115	-85.58
27	182	22.85		30	89	63.41		65	112	-35.48
27	181	25.11		29	88	54.75		65	112	-5.61
27	172	32.36		39	99	7.4		63	110	8.07
27	136	30.57		35	95	46.75		61	108	16.39
27	125	-9.49		32	92	3.87		60	107	25.87
27	119	63.46		30	90	-78.03		55	102	43.45
26	237	36.02		30	90	41.36		55	102	39.74
26	186	26.94		29	89	-59.62		88	136	15.02
26	179	0.58		46	107	-13.31		67	115	23.67
26	176	-75.96		45	106	36.95		63	111	-4.18
26	151	29.42		42	103	5.24		62	110	43.52
26	142	28.13		41	102	54.33		61	109	20.32
26	105	23.53		33	94	62.43		59	107	0.95
26	96	51.19		26	87	-0.58		47	95	61.75
25	233	20.88		35	97	63.92		69	118	-2.34
25	209	48.9		34	96	-3		67	116	41.75
25	208	-13.48		33	95	30.82		64	113	30.97
25	189	14.94		30	92	53.85		54	103	2.29
25	173	12.66		38	101	13.74		54	103	21.01
25	167	27.79		35	98	-12.52		54	103	28.75
25	158	21.64		35	98	-10.22		52	101	3.53
25	147	27.83		34	97	17.73		52	101	31.88
25	89	23.69		46	110	31.59		73	123	14.32
25	86	55.29		42	106	42.12		70	120	37.14
25	73	36.12		42	106	20.43		67	117	69.53
24	219	24.67		38	102	38.04		58	108	40.53
24	217	42.76		35	99	-14.49		56	106	48.96
24	215	17.98		34	98	7.54		70	121	49.96
24	194	5.09		32	96	-43.49		65	116	21.18
24	191	34.78		29	93	1.36		64	115	15.71
24	185	48.2		29	93	32.32		64	115	7.99
24	184	40.85		28	92	42.79		63	114	40.76
24	170	24.52		27	91	-84.81		61	112	-0.81
24	161	33.62		50	115	5.81		58	109	27.9
24	159	0.2		39	104	26.86		55	106	37.04
24	159	27.72		35	100	-7.68		55	106	-4.58
24	157	4.86		35	100	0.4		55	106	-7.77
24	135	6.65		31	96	-16.27		52	103	-27.78
24	106	46.32		47	113	17.15		51	102	-84.66
24	83	32.54		39	105	28.63		41	92	67.66
23	232	25.39		36	102	31.64		79	131	1.42
23	219	16.2		35	101	40.43		78	130	14.41
23	214	17.59		34	100	37.31		68	120	-11.73
23	210	31.38		32	98	31.51		68	120	-24.64
23	210	29.07		30	96	54.93		65	117	11
23	199	46.39		51	118	9.91		56	108	-10.21
23	184	21.91		47	114	76.28		55	107	-16.09
23	172	-6.31		45	112	5.79		49	101	-5.19
23	171	-11.29		41	108	15.5		48	100	35.23
23	162	29.63		41	108	19.04		48	100	20.64
23	153	-6.92		35	102	-13.6		46	98	21.43
23	140	34.54		34	101	29.2		71	124	-16.68
23	134	20.41		30	97	13.48		67	120	-21.04
23	125	-18.3		25	92	39		66	119	1.99
23	118	-9.44		50	118	56.13		62	115	24.52
22	234	2.34		38	106	53.54		56	109	26.98
22	203	13.68		35	103	37.91		55	108	-17.64
22	196	65.56		35	103	22.53		54	107	-74.62
22	193	28.78		29	97	31.67		48	101	-1.42
22	193	29.97		40	109	6.34		82	136	-5.61
22	190	51.2		40	109	-69.41		77	131	47.27
22	182	32.47		39	108	7.22		72	126	-2.3
22	178	31.73		39	108	-29.83		70	124	21.6
22	172	-5.8		33	102	51.59		70	124	-20.5
22	171	33.33		27	96	12		68	122	-52.4
22	166	22.85		27	96	-20.06		67	121	-24.56
22	164	58.88		43	113	-8.37		65	119	32.75
22	164	5.67		42	112	-12.94		59	113	68.23
22	163	32.76		39	109	-7.42		57	111	18.14
22	157	-0.19		38	108	-30.25		55	109	37.01
22	141	25.33		38	108	26.37		52	106	71.56
22	141	34.05		37	107	1.28		48	102	14.2
22	137	-1.15		35	105	3.12		47	101	-12.75
22	136	44.53		35	105	47.18		74	129	-7.46
22	111	84.26		34	104	35.84		74	129	14.63
22	89	41.02		33	103	37.99		65	120	47.58
22	81	53.45		33	103	34.75		60	115	25.03
22	81	62.27		49	120	23.43		60	115	30.71
22	67	35.75		35	106	-38.44		56	111	27.98
21	230	20.46		35	106	19.87		51	106	22.52
21	225	32.59		34	105	3.56		50	105	2.35
21	217	7.31		34	105	31.33		42	97	18.51
21	211	50.98		30	101	63.24		73	129	24.22
21	179	37.72		51	123	36.49		69	125	31.74
21	178	12.29		41	113	-17.01		68	124	4.51
21	170	26.72		39	111	-24.54		67	123	16.39
21	170	-0.41		34	106	7.95		65	121	-23.03
21	169	17.05		32	104	39.94		65	121	-12.98
21	164	16.04		19	91	-21.25		64	120	1.67
21	158	41.43		44	117	14.13		64	120	10.45
21	157	27.87		43	116	4.54		63	119	24.22
21	131	28.28		39	112	4.48		53	109	49.96
21	128	-2.56		38	111	5.6		79	136	-28.35
21	110	12.63		35	108	40.3		71	128	12.84
21	109	45.16		33	106	7.12		65	122	-6.75
21	104	27.4		30	103	30.13		62	119	11.96
21	89	32.45		39	113	-2.71		60	117	-14.75
21	57	58.54		37	111	-4.7		56	113	-19.5
20	219	19.5		37	111	49.93		55	112	41.3
20	209	30.87		21	95	20.27		55	112	53.91
20	197	25.48		38	113	-10.42		45	102	22.91
20	188	24.94		38	113	29.24		85	143	21.35
20	182	23.69		36	111	46.34		68	126	12.89
20	174	82.98		34	109	11.96		63	121	48.41
20	170	-11.65		32	107	28.67		62	120	-0.51
20	168	-12.65		28	103	10.33		60	118	1.04
20	160	85.27		68	144	3.53		57	115	33.05
20	159	34.51		46	122	-32.81		49	107	6.81
20	155	49.24		46	122	10.6		47	105	-12.36
20	150	-2.47		36	112	24.02		86	145	0.41
20	148	16.44		36	112	-55.57		80	139	19.61
20	142	30.38		33	109	40.42		74	133	21.32
20	139	-17.83		35	112	34.01		74	133	28.7
20	138	3.39		32	109	78.87		70	129	39.75
20	131	16.5		28	105	23.23		67	126	0.2
20	122	21.76		27	104	-13.53		60	119	-14.72
20	85	37.19		64	142	-11.3		60	119	64.47
20	74	53.68		32	110	63.48		56	115	32.66
19	225	16.5		52	131	22.15		49	108	-36.23
19	224	22.29		47	126	23.24		95	155	25.3
19	195	21.68		41	120	17.92		77	137	27.84
19	182	-24.88		37	116	-71.58		76	136	4.96
19	180	0.43		34	113	33.61		74	134	-4.85
19	176	39.64		52	132	-22.32		71	131	11.88
19	167	-38.82		51	131	-2.6		69	129	53.49
19	156	37.09		45	125	12.73		67	127	10.38
19	155	38.14		44	124	-6.05		63	123	-21.45
19	155	15.76		43	123	-25.53		62	122	12.33
19	153	37.47		42	122	-5.91		59	119	-9.77
19	145	-15.17		40	120	4.57		59	119	-24.37
19	134	16.1		31	111	-73.38		58	118	-15.43
19	133	20.39		29	109	-14.24		50	110	-42.78
19	127	-6.52		49	130	-12.45		89	150	23
19	123	-15.13		46	127	13.2		78	139	-34.9
19	114	78.65		45	126	-8.82		76	137	-19.48
19	103	12.62		45	126	-8.51		71	132	38.18
19	102	20.98		44	125	25.44		69	130	23.69
19	97	15.11		42	123	1.35		62	123	5.61
19	87	12.62		38	119	30.12		57	118	-0.6
19	85	17.92		37	118	17.55		54	115	-44.16
18	216	-22.13		34	115	17.35		53	114	20.56
18	203	32.34		33	114	2.92		51	112	-14.4
18	201	18.77		32	113	-0.62		50	111	24.72
18	201	21.72		27	108	14.06		48	109	46.41
18	199	35.59		57	139	13.53		46	107	-56.36
18	197	41.4		55	137	26.6		81	143	2.26
18	194	3.94		49	131	3.11		76	138	83.6
18	193	38.52		36	118	39.81		76	138	-11.13
18	191	13.67		34	116	70.59		73	135	15.92
18	188	12.87		32	114	11.84		70	132	-22.81
18	187	11.35		30	112	-22.54		66	128	-17.78
18	184	9.59		48	131	0.74		63	125	17.63
18	177	21.22		43	126	17.74		57	119	36.28
18	175	24.85		39	122	13.86		57	119	-29.98
18	171	16.45		37	120	0.92		50	112	-0.95
18	169	41.61		35	118	-29.39		88	151	38.33
18	161	45.99		30	113	-65.02		83	146	27.22
18	161	22.7		56	140	-0.53		70	133	-8.97
18	160	5.9		47	131	6.79		70	133	-13.41
18	159	9.5		39	123	5.19		63	126	5.6
18	154	39.33		37	121	29.16		62	125	45.56
18	153	23.16		35	119	43.96		60	123	61.45
18	150	55.75		62	147	21.94		59	122	-20.44
18	150	34.65		60	145	2.89		59	122	18.84
18	144	34.79		49	134	3.66		57	120	-76.22
18	142	7.32		45	130	-13.77		54	117	-1.82
18	128	7.99		42	127	27.51		48	111	56.47
18	125	16.36		41	126	40.64		41	104	52.51
18	124	39.92		40	125	24.4		98	162	-12.3
18	108	1.7		28	113	5.77		96	160	8.68
18	89	15.67		67	153	14.13		76	140	76.56
18	72	-84.68		50	136	-11.7		65	129	-6.87
17	195	4.77		49	135	21.95		60	124	6.02
17	190	48.41		47	133	47.25		59	123	-8.62
17	183	4.28		46	132	46		55	119	19.36
17	179	18.43		39	125	15.42		55	119	8.4
17	172	22.4		37	123	45.05		53	117	2.01
17	170	16.54		35	121	25.75		52	116	4.62
17	152	38.47		35	121	32.29		50	114	1.02
17	150	-2.28		48	135	21.81		118	183	-1.57
17	150	-5.92		40	127	42.51		101	166	28
17	147	23.01		39	126	47.62		86	151	1.88
17	146	15.56		35	122	20.47		72	137	14.22
17	144	10.28		34	121	-5.42		61	126	20.46
17	140	-25.78		34	121	27.35		59	124	-20.22
17	130	23.43		33	120	46.65		57	122	35.87
17	124	15.31		32	119	7.42		54	119	30.88
17	119	31.57		27	114	45.05		53	118	10.09
17	116	1.61		44	132	-16.49		75	141	-16.68
17	115	27.21		42	130	-8.57		73	139	18.93
17	112	55.68		34	122	-18.9		73	139	21.01
17	110	77.41		34	122	5.18		71	137	18.98
17	107	16.01		68	157	-0.42		69	135	13.54
17	94	46.87		49	138	19.74		67	133	-2.04
16	198	18.09		43	132	5.85		63	129	-3.66
16	196	23.65		40	129	55.07		60	126	42.2
16	190	45.4		39	128	4.26		57	123	51.45
16	181	27.29		37	126	27.96		54	120	48.45
16	176	24.3		33	122	-2.71		52	118	-58.65
16	172	32.6		33	122	16.88		49	115	12.95
16	166	-14.09		60	150	19.55		49	115	10.44
16	160	-8.88		52	142	-61.85		46	112	38.65
16	158	29.5		40	130	-2.11		123	190	1.05
16	157	15.68		40	130	19.5		91	158	-1.24
16	156	-7.63		52	143	15.81		80	147	-5.37
16	154	44.21		45	136	7.49		79	146	2.98
16	149	4.9		45	136	15.09		75	142	7.23
16	146	22.94		38	129	-23.84		71	138	23.93
16	144	5.83		32	123	4.81		66	133	-9.48
16	140	31.69		63	155	29.77		60	127	-7.62
16	140	0.06		40	132	4.46		58	125	-40.58
16	140	27.38		38	130	-22.04		58	125	20.23
16	137	28.98		37	129	16.4		76	144	-20.11
16	124	45.08		33	125	-20.09		71	139	-0.82
16	117	-32.63		100	193	31.21		69	137	-2.46
16	117	34.24		58	151	1.78		69	137	5.43
16	100	53.92		47	140	-3.72		56	124	7.59
15	195	-10.14		47	140	-17.72		55	123	-0.49
15	190	36.2		46	139	-38.58		52	120	22.9
15	188	45.52		42	135	27.11		45	113	25.22
15	172	1.69		41	134	-22.43		85	154	25.39
15	170	-73.58		38	131	24.95		78	147	-17.74
15	163	-4.66		37	130	33.05		78	147	-2.3
15	160	46.78		36	129	46.29		77	146	-13.22
15	159	1.82		35	128	-37.03		73	142	-12.14
15	159	21.31		28	121	-11.12		63	132	38.52
15	158	15.75		54	148	1.16		53	122	5.61
15	158	44.01		38	132	-22.39		93	163	15.79
15	157	10.24		31	125	86.42		86	156	0.13
15	156	-21.29		31	125	34		79	149	-23.47
15	148	-2.47		42	137	-30.12		76	146	23.82
15	146	36.64		41	136	-19.07		73	143	21.57
15	116	19.88		41	136	7.38		72	142	-2.59
15	112	38.31		38	133	-0.08		72	142	-3.42
15	97	-87.89		36	131	-20.65		62	132	-81.97
15	95	15.15		32	127	35.51		59	129	2.26
15	89	-62.11		46	142	39.57		55	125	-19.32
15	86	74.45		53	150	-10		55	125	17.33
15	77	29.02		43	140	23.19		87	158	-33.89
15	41	-20.21		37	134	11.45		64	135	16.52
14	182	25.9		51	149	24.9		61	132	58.16
14	179	8.37		45	143	44.18		98	170	2.44
14	175	8.22		35	133	30.17		93	165	-38.09
14	173	41.21		34	132	24.42		78	150	-4.34
14	172	0.86		58	158	26.74		74	146	0.35
14	162	10.83		46	146	23.3		64	136	-63.11
14	155	26.11		39	139	12.82		62	134	16.03
14	151	41.96		37	137	35.66		61	133	-17.69
14	151	15.26		47	148	19.04		59	131	-26.07
14	150	20.24		43	144	15.63		57	129	25.54
14	150	21.62		37	138	-3.42		112	185	-2.62
14	147	-67.36		37	138	14.3		78	151	39.82
14	143	8.69		36	137	-3.1		72	145	47.19
14	137	41.96		53	155	7.53		55	128	-19.17
14	131	34.52		66	169	13.16		54	127	20.26
14	125	20.69		49	152	10.39		104	178	20.28
14	118	15.42		45	148	34.94		74	148	14.14
14	113	0.26		44	147	19.28		73	147	4.2
14	112	40.28		33	137	11.01		66	140	17.48
14	106	13.86		55	160	29.23		66	140	-17.27
14	101	31.71		41	146	11.52		62	136	-6.49
14	100	-32.84		31	136	-12.92		71	146	-0.42
14	79	-42.45		43	150	38.21		71	146	29.96
14	74	9.77		42	149	17.63		69	144	58.02
13	177	26.01		38	150	-14.37		68	143	2.45
13	175	26.05		71	184	22.53		68	143	-9.15
13	172	10.9		36	151	28.18		64	139	27.52
13	172	-5.55		30	146	-18.73		59	134	50.59
13	167	11.79		44	161	-89.21		56	131	21.28
13	156	-1.15		44	161	-16.83		55	130	-53.33
13	154	39.84		36	153	4.81		68	144	10.67
13	153	26.62		37	155	-3.95		123	200	8.19
13	147	62.37		43	164	-8.59		117	194	26.22
13	147	21.54		44	169	-21.52		73	150	-9.87
13	143	34.16						71	148	47.13
13	123	85.87						67	144	10.98
13	118	70.09						63	140	-45.7
13	75	42.95						94	172	11.92
13	51	4.78						79	157	32.11
13	48	34.71						73	151	8.36
13	37	-61.4						66	144	-24.29
12	183	32.96						66	144	16.61
12	170	42.19						92	171	19.08
12	159	9.21						76	155	11.04
12	156	11.79						72	151	-44.73
12	152	31.17						67	146	-36.59
12	150	9.82						59	138	-13.36
12	141	-0.43						115	195	6.7
12	135	7.88						88	168	-6.42
12	133	29.39						56	136	20.19
12	132	7.32						92	173	-9.9
12	121	31.99						91	172	2.89
12	88	6.05						75	156	34.49
12	88	17.36						53	134	-17.13
11	191	4.92						68	150	8.75
11	153	54.4						80	163	-31.46
11	147	2.85						104	189	7.53
11	137	5.21						83	168	12.52
11	137	-13.73						78	163	10.32
11	100	49.09						75	160	-1.5
10	131	32.57						59	144	5.47
10	131	37.35						76	163	0.21
10	125	1.55						67	155	-8.94
10	122	-25.78						66	154	12.24
10	121	32.23						57	147	-14.19
10	120	-30.44						83	174	-10.26
10	117	-3.99						97	191	-21.88
10	110	0.89						80	174	6.97
10	83	13.23
9	115	2.58
9	71	-10.1
8	133	42.26
8	97	23.92
8	86	52

## Sheet: Fig S1D-E
Initial cell number	8-15	16-19	20-23	24-59	final cell number	37-130	131-155	156-180	181-211
	orientation	orientation	orientation	orientation		orientation	orientation	orientation	orientation
	-10.14	16.5	25.39	25.97		23.43	26.11	0.43	36.02
	36.2	22.29	16.2	14.52		7.99	38.14	8.54	25.97
	45.52	21.68	17.59	-16.46		-2.56	15.76	8.37	2.34
	1.69	-24.88	31.38	1.04		8.77	49.24	18.43	20.88
	-73.58	0.43	29.07	8.01		-6.52	39.84	37.72	25.39
	-4.66	39.64	46.39	26.37		37.62	44.21	0.58	20.46
	46.78	-38.82	21.91	22.24		1.55	39.33	12.29	16.5
	1.82	37.09	-6.31	-1.68		20.69	41.42	31.73	32.59
	21.31	38.14	-11.29	31.28		16.36	54.4	14.57	22.29
	15.75	15.76	29.63	10.03		-18.3	26.62	26.01	18.88
	44.01	37.47	-6.92	-2.12		-9.49	23.16	21.22	19.5
	10.24	-15.17	34.54	16.93		45.08	37.47	19.8	16.2
	-21.29	16.1	20.41	24.8		15.31	-6.92	31.28	24.67
	-2.47	20.39	-18.3	23.81		39.92	31.17	24.3	8.01
	36.64	-6.52	-9.44	19.8		85.87	38.47	39.64	7.31
	19.88	-15.13	2.34	33.64		-15.13	41.96	-75.96	42.76
	38.31	78.65	13.68	-3.93		-25.78	15.26	26.05	-13.12
	-87.89	12.62	65.56	-0.37		21.76	29.42	8.22	-13.09
	15.15	20.98	28.78	-13.09		32.23	9.82	24.85	-22.13
	-62.11	15.11	29.97	11.57		31.99	20.24	33.64	17.98
	74.45	12.62	51.2	26.36		-30.44	21.62	10.03	17.59
	29.02	17.92	32.47	5.18		31.57	-2.28	82.98	16.44
	-20.21	-22.13	31.73	8.77		63.46	-5.92	33.77	50.98
	25.9	32.34	-5.8	26.46		70.09	55.75	26.46	26.36
	8.37	18.77	33.33	-13.12		15.42	34.65	41.21	31.38
	8.22	21.72	22.85	23.92		-9.44	-2.47	12.66	29.07
	41.21	35.59	58.88	-5.17		-3.99	4.9	10.9	30.87
	0.86	41.4	5.67	42.78		-32.63	-2.47	-5.55	48.9
	10.83	3.94	32.76	37.62		34.24	16.44	0.86	-13.48
	26.11	38.52	-0.19	11.59		19.88	25.78	1.69	14.52
	41.96	13.67	25.33	18.52		1.61	18.52	32.6	26.37
	15.26	12.87	34.05	53.72		2.58	2.85	22.4	1.04
	20.24	11.35	-1.15	24.92		27.21	62.37	-5.8	32.34
	21.62	9.59	44.53	8.54		78.65	21.54	-6.31	13.68
	-67.36	21.22	84.26	14.57		0.26	-67.36	32.36	23.92
	8.69	24.85	41.02	33.77		40.28	23.01	16.45	18.77
	41.96	16.45	53.45	-4.98		38.31	27.83	33.33	21.72
	34.52	41.61	62.27	-18.25		55.68	24.8	-11.29	35.59
	20.69	45.99	35.75	29.41		30.25	36.64	42.19	46.39
	15.42	22.7	20.46	41.42		84.26	22.94	-73.58	18.09
	0.26	5.9	32.59	25.78		0.89	15.56	16.54	-2.12
	40.28	9.5	7.31	19.39		77.41	-15.17	-11.65	41.4
	13.86	39.33	50.98	51.09		12.63	16.93	26.72	25.48
	31.71	23.16	37.72	26.36		45.16	5.83	-0.41	22.24
	-32.84	55.75	12.29	32.68		-0.37	10.28	24.52	23.65
	-42.45	34.65	26.72	30.25		1.7	34.79	41.61	65.56
	9.77	34.79	-0.41	-28.34		16.01	34.16	17.05	-10.14
	26.01	7.32	17.05	18.88		13.86	8.69	-12.65	4.77
	26.05	7.99	16.04	16.44		46.32	19.39	11.79	21.68
	10.9	16.36	41.43	8.24		23.53	5.18	-38.82	3.94
	-5.55	39.92	27.87	3.8		27.4	7.32	27.79	5.09
	11.79	1.7	28.28	22.85		12.62	30.38	-14.09	38.52
	-1.15	15.67	-2.56	25.11		20.98	28.13	22.85	28.78
	39.84	-84.68	12.63	32.36		31.71	51.09	-4.98	29.97
	26.62	4.77	45.16	30.57		-28.34	-0.43	16.04	-1.68
	62.37	48.41	27.4	-9.49		49.09	25.33	58.88	4.92
	21.54	4.28	32.45	63.46		-32.84	34.05	5.67	13.67
	34.16	18.43	58.54	36.02		53.92	31.69	-4.66	34.78
	85.87	22.4	19.5	26.94		23.92	0.06	32.76	-16.46
	70.09	16.54	30.87	0.58		-87.89	27.38	10.83	36.2
	42.95	38.47	25.48	-75.96		15.11	-25.78	29.63	45.4
	4.78	-2.28	24.94	29.42		51.19	34.54	45.99	48.41
	34.71	-5.92	23.69	28.13		15.15	-17.83	22.7	51.2
	-61.4	23.01	82.98	23.53		46.87	3.39	33.62	8.24
	32.96	15.56	-11.65	51.19		-62.11	5.21	-18.25	14.94
	42.19	10.28	-12.65	20.88		15.67	-13.73	46.78	3.8
	9.21	-25.78	85.27	48.9		32.45	41.96	-8.88	45.52
	11.79	23.43	34.51	-13.48		41.02	28.98	5.9	12.87
	31.17	15.31	49.24	14.94		23.69	-1.15	85.27	24.94
	9.82	31.57	-2.47	12.66		6.05	44.53	29.41	11.57
	-0.43	1.61	16.44	27.79		17.36	30.57	9.21	11.35
	7.88	27.21	30.38	21.64		12.62	42.78	1.82	23.81
	29.39	55.68	-17.83	27.83		52	7.88	21.31	26.94
	7.32	77.41	3.39	23.69		74.45	6.65	9.5	-5.17
	31.99	16.01	16.5	55.29		55.29	16.1	34.51	48.2
	6.05	46.87	21.76	36.12		17.92	20.41	0.2	9.59
	17.36	18.09	37.19	24.67		37.19	42.26	27.72	21.91
	4.92	23.65	53.68	42.76		53.72	29.39	15.75	40.85
	54.4	45.4		17.98		13.23	20.39	44.01	32.96
	2.85	27.29		5.09		32.54	7.32	29.5	4.28
	5.21	24.3		34.78		53.45	26.36	41.43	24.92
	-13.73	32.6		48.2		62.27	32.68	21.64	25.9
	49.09	-14.09		40.85		-42.45	32.57	11.59	-24.88
	32.57	-8.88		24.52		29.02	37.35	10.24	23.69
	37.35	29.5		33.62		42.95	34.52	15.68	32.47
	1.55	15.68		0.2		9.77	16.5	27.87	22.85
	-25.78	-7.63		27.72		53.68	28.28	-0.19	27.29
	32.23	44.21		4.86		36.12		4.86	25.11
	-30.44	4.9		6.65		-84.68		11.79
	-3.99	22.94		46.32		-10.1		-1.15
	0.89	5.83		32.54		35.75		-21.29
	13.23	31.69				58.54		-7.63
	2.58	0.06				4.78		37.09
	-10.1	27.38				34.71		-3.93
	42.26	28.98				-20.21
	23.92	45.08				-61.4
	52	-32.63

[truncated: 3 more sheets: Fig S3A, Fig S3B, Fig S3C]
